# Supplementary material for: De Novo Transcriptome Profiling for the Generation and Validation of Microsatellite Markers, Transcription Factors, and Database Development for Andrographis paniculata
Source: Int J Mol Sci. 2023 May 24;24(11):9212. doi: 10.3390/ijms24119212 (PMC10252285; doi:10.3390/ijms24119212)
Supplement: Supplementary file 1 [file ijms-24-09212-s001.zip]

Archive with 1 entries (1 files):
- Figure S6. Distribution of A. paniculata accessions across India.jpg
